# Supplementary material for: TBC1D14 regulates autophagy via the TRAPP complex and ATG9 traffic
Source: EMBO J. 2015 Dec 28;35(3):281–301. doi: 10.15252/embj.201592695 (PMC4741301; doi:10.15252/embj.201592695)
Supplement: Supplementary file 3 — Movie EV1 [file EMBJ-35-281-s003.zip]

Archive with 4 entries (3 files):
- movie EV1 text file.txt
- __MACOSX/
- __MACOSX/._movie EV1 text file.txt
- Movie EV1.avi
