# Supplementary material for: TBC1D14 regulates autophagy via the TRAPP complex and ATG9 traffic
Source: EMBO J. 2015 Dec 28;35(3):281–301. doi: 10.15252/embj.201592695 (PMC4741301; doi:10.15252/embj.201592695)
Supplement: Supplementary file 3 — Movie EV1 [file EMBJ-35-281-s003.zip › movie EV1 text file.txt]

Movie EV1.  9B9 cells expressing CFP were starved in EBSS + 30 mM HEPES for 15 minutes, then filmed for a further 60 minutes at 37 °C, with images acquired every 10 seconds.  Asterisks indicate CFP expressing cells. 
